# Supplementary material for: Spatiotemporal dynamics and environmental trends of reported human leptospirosis in Sri Lanka, 2007–2024
Source: Front Public Health. 2026 May 18;14:1814638. doi: 10.3389/fpubh.2026.1814638 (PMC13223143; doi:10.3389/fpubh.2026.1814638)
Supplement: Supplementary file 6 [file Table_1.xlsx]

## Sheet: Sheet1
Name of Strains	Accession Number
Leptospira_interrogans_serovar_Icterohaemorrhagiae_strain_L7	CP197410.1
Leptospira_interrogans_serovar_Icterohaemorrhagiae_strain_Langkawi	CP197410.1
Leptospira_interrogans_serovar_Copenhageni_strain_USDA_ICL-020	CP186596.1
Leptospira_interrogans_serovar_Copenhageni_strain_FDAARGOS_203	NZ_CP020414.2
Leptospira_interrogans_serovar_Pomona_strain_USDA POL-010	CP186594.1
Leptospira_interrogans_serovar_Pomona_strain_AKRFB	NZ_LUHH01000031.1
Leptospira_interrogans_serovar_Grippotyphosa_strain_RTCC2808	JN886738.1
Leptospira_interrogans_strain_FMAS_RT2	PV539500.1
Leptospira_interrogans_strain_FMAS_PN3	PV539496.1
Leptospira_interrogans_strain_FMAS_PD1	PV539492.1
Leptospira_interrogans_strain_FMAS_KG2	PV539489.1
Leptospira_interrogans_strain_FMAS_AW3	PV539487.1
Leptospira_interrogans_strain_FMAS_AW1	PV539485.1
Leptospira_interrogans_serovar_Canicola_strain_RTCC_2824	KC800990.1
Leptospira_interrogans_serovar_Wolffi	AY609332.1
Leptospira_interrogans_serovar_Paidjan	AY609329
Leptospira_interrogans_serovar_Grippotyphosa	AY609327.1
Leptospira_interrogans_serovar_Australis	AY609325.1
Leptospira_interrogans_serovar_Pyrogenes	AY609323.1
Leptospira_interrogans_strain_Lai	AY568679.1
Leptospira_interrogans_serovar_Grippotyphosa_strain_Moskva_V	EU871723.1
Leptospira_interrogans_serovar_Pomona	EU871716.1
Leptospira_borgpetersenii_strain_FMAS_PN4	PV539497.1
Leptospira_borgpetersenii_strain_FMAS_PN1	PV539494.1
Leptospira_borgpetersenii_strain_FMAS_AP3	PV539478.1
Leptospira_borgpetersenii_serovar_Tarassovi	AY609330.1
Leptospira_borgpetersenii_serovar_Ballum	AY609322.1
Leptospira_borgpetersenii_strain_M10	AY568680.1
Leptospira_borgpetersenii_strain_UPM-KKB-15.2	EU882034.1
Leptospira_borgpetersenii_strain_UPM-R44	EU871721.1
Leptospira_kirschneri_strain_FMAS_PN5	PV539498.1
Leptospira_kirschneri	AF121192.1
Leptospira_noguchii_serovar_Pomona	AY609326.1
Leptospira_weilii_strain_FMAS_RT1	PV539499.1
Leptospira_weilii_strain_FMAS_PD2	PV539493.1
Leptospira_santarosai_strain_LT79	AY461928.1
Leptospira_santarosai_strain_LT821	AY461927.1
Leptospira_santarosai_strain_HS-616	AY461926.1
Leptospira_santarosai_strain_LT117	AY461923.1
Leptospira_santarosai_strain_CZ288	AY461922.1
Leptospira_santarosai_strain_UW	KJ152438.2
Leptospira_santarosai_strain_MR12	AY461921.1
Leptospira_santarosai_strain_CZ299	AY461925.1
Leptospira_santarosai_strain_LT1098	AY461924.1
