# Supplementary material for: Spatiotemporal dynamics and environmental trends of reported human leptospirosis in Sri Lanka, 2007–2024
Source: Front Public Health. 2026 May 18;14:1814638. doi: 10.3389/fpubh.2026.1814638 (PMC13223143; doi:10.3389/fpubh.2026.1814638)
Supplement: Supplementary file 7 [file Table_2.xlsx]

## Sheet: Sheet1
sample_name	sequence
sample_1	CTCTTTGCAAGCATTACCGCTTGTGGTGCTTTCGGTGGTCTGCCAAGCCTAAAAAGCTCTTTTGTTCTGAGCGAGGACACAATCCCAGGGACAAACGAAACCGTAAAAACGTTACTTCCCTACGGATCTGTGATCAACTATTACGGATACGTAAAGCCAGGACAAGCGCCGGACGGTTTAGTCGATGGAAACAAAAAAGCATACTATCTCTATGTTTGGATTCCTGCCGTAATCGCTGAAATGGGAGTTCGTATGATTTCCCCAACAGGCGAAATCGGTGAACCAGGCGACGGAGACTTAGTAAGCGACGCTTTCAAAGCGGCTACCCCAGAAGAAAAATCAATGCCACATTGGTTTGATACTTGGATCCGTGTAGAAAGAATGTCGGCGATTATGCCT…
sample_2	CTCTTTGCAAGCATTACCGCTTGTGGTGCTTTCGGTGGTCTGCCAAGCCTAAAAAGCTCTTTTGTTCTGAGCGAGGACACAATTCCAGGGACAAACGAAACCGTAAAAACGTTACTTCCCTACGGATCTGCGATCAACTATTACGGATACGTAAAGCCAGGACAAGCGCCGGACGGTTTAGTCGATGGAAACAAAAAAGCATACTATCTCTATGTTTGGATTCCTGCCGTAATCGCTGAAATGGGAGTTCGTATGATTTCCCCAACAGGGGAAATCGCTGAACCAGGCCCCGGAGACTTAGTAAGCGCCGCTTTCAAAGCGGCTACCCCAGAAGAAAAATCAATGCCACATTGGTTTGATACTTGGATCCGTGTAGAAAGAATGTCGGCGATTATGCCT…
sample_13	CTCTTTGCAAGCATTACCGCTTGTGGTGCTTTCGGTGGTCTGCCAAGCCTAAAAAGCTCTTTTGTTCTGAGCGAGGACACAATCCCAGGGACAAACGAAACCGTAAAAACGTTACTTCCCTACGGATCTGTGATCAACTATTACGGATACGTAAAGCCAGGACAAGCGCCGGACGGTTTAGTCGATGGAAACAAAAAAGCATACTATCTCTATGTTTGGATTCCTGCCGTAATCGCTGAAATGGGAGTTCGTATGATTTCCCCAACAGGCGAAATCGGTGAACCAGGCGACGGAGACTTAGTAAGCGACGCTTTCAAAGCGGCTACCCCAGAAGAAAAATCAATGCCACATTGGTTTGATACTTGGATCCGTGTAGAAAGAATGTCGGCGATTATGCCT…
sample_17	CTCTTTGCAAGCATTACCGCTTGTGGTGCTTTCGGTGGTCTGCCAACCCTAAAAAGCTCTTTTGTTCTGAGCGAGGACCCAATCCCAGGGACAAACGAAACCGTAAAAACGTTACTTCCCTACGGATCTGTGATCAACTATTACGGATACGTAAAGCCAGGACAAGCGCCGGACGGTTTAGTCGATGGAAACAAAAAAGCATACTATCTCTATGTTTGGATTCCTGCCGTAATCGCTGAAATGGGAGTTCGTATGATTTCCCCAACAGGCGAAATCGGTGAACCAGGCGACGGAGACTTAGTAAGCGACGCTTTCAAAGCGGCTACCCCAGAAGAAAAATCAATGCCACATTGGTTTGATACTTGGATCCGTGTAGAAAGAATGTCGGCGATTATGCCT…
sample_37	CTCTTTGCAAGCATTACCGCTTGTGGTGCTTTCGGTGGTCTGCCAAGCCTAAAAAGCTCTTTTGTTCTGAGCGAGGACACAATCCCAGGGACAAACGAAACCGTAAAAACGTTACTTCCCTACGGATCTGTGATCAACTATTACGGATACGTAAAGCCAGGACAAGCGCCGGACGGTTTAGTCGATGGAAACAAAAAAGCATACTATCTCTATGTTTGGATTCCTGCCGTAATCGCTGAAATGGGAGTTCGTATGATTTCCCCAACAGGCGAAATCGGTGAACCAGGCGACGGAGACTTAGTAAGCGACGCTTTCAAAGCGGCTACCCCAGAAGAAAAATCAATGCCACATTGGTTTGATACTTGGATCCGTGTAGAAAGAATGTCGGCGATTATGCCT…
sample_39	CTCTTTGCAAGCATTACCGCTTGTGGTGCTTTCGGTGGTCTGCCAAGCCTAAAAAGCTCTTTTGTTCTGAGCGAGGACACAATCCCAGGGACAAACGAAACCGTAAAAACGTTACTTCCCTACGGATCTGTGATCAACTATTACGGATACGTAAAGCCAGGACAAGCGCCGGACGGTTTAGTCGATGGAAACAAAAAAGCATACTATCTCTATGTTTGGATTCCTGCCGTAATCGCTGAAATGGGAGTTCGTATGATTTCCCCAACAGGCGAAATCGGTGAACCAGGCGACGGAGACTTAGTAAGCGACGCTTTCAAAGCGGCTACCCCAGAAGAAAAATCAATGCCACATTGGTTTGATACTTGGATCCGTGTAGAAAGAATGTCGGCGATTATGCCT…
sample_42	CTCTTTGCAAGCATTACCGCTTGTGGTGCTTTCGGTGGTCTGCCAAGCCTAAAAAGCTCTTTTGTTCTGAGCGAGGACACAATCCCAGGGACAAACGAAACCGTAAAAACGTTACTTCCCTACGGATCTGTGATCAACTATTACGGATACGTAAAGCCAGGACAAGCGCCGGACGGTTTAGTCGATGGAAACAAAAAAGCATACTATCTCTATGTTTGGATTCCTGCCGTAATCGCTGAAATGGGAGTTCGTATGATTTCCCCAACAGGCGAAATCGGTGAACCAGGCGACGGAGACTTAGTAAGCGACGCTTTCAAAGCGGCTACCCCAGAAGAAAAATCAATGCCACATTGGTTTGATACTTGGATCCGTGTAGAAAGAATGTCGGCGATTATGCCT…
sample_52	CTCTTTGCAAGCATTACCGCTTGTGGTGCTTTCGGTGGTCTGCCAAGCCTAAAAAGCTCTTTTGTTCTGAGCGAGGACACAATCCCAGGGACAAACGAAACCGTAAAAACGTTACTTCCCTACGGATCTGTGATCAACTATTACGGATACGTAAAGCCAGGACAAGCGCCGGACGGTTTAGTCGATGGAAACAAAAAAGCATACTATCTCTATGTTTGGATTCCTGCCGTAATCGCTGAAATGGGAGTTCGTATGATTTCCCCAACAGGCGAAATCGGTGAACCAGGCGACGGAGACTTAGTAAGCGACGCTTTCAAAGCGGCTACCCCAGAAGAAAAATCAATGCCACATTGGTTTGATACTTGGATCCGTGTAGAAAGAATGTCGGCGATTATGCCT…
sample_76	CTCTTTGCAAGCATTACCGCTTGTGGTGCTTTCGGTGGTCTGCCAAGCCTAAAAAGCTCTTTTGTTCTGAGCGAGGACACAATCCCAGGGACAAACGAAACCGTAAAAACGTTACTTCCCTACGGATCTGTGATCAACTATTACGGATACGTAAAGCCAGGACAAGCGCCGGACGGTTTAGTCGATGGAAACAAAAAAGCATACTATCTCTATGTTTGGATTCCTGCCGTAATCGCTGAAATGGGAGTTCGTATGATTTCCCCAACAGGCGAAATCGGTGAACCAGGCGACGGAGACTTAGTAAGCGACGCTTTCAAAGCGGCTACCCCAGAAGAAAAATCAATGCCACATTGGTTTGATACTTGGATCCGTGTAGAAAGAATGTCGGCGATTATGCCT…
sample_86	CTCTTTGCAAGCATTACCGCTTGTGGTGCTTTCGGTGGTCTGCCAAGCCTAAAAAGCTCTTTTGTTCTGAGCGAGGACACAATCCCAGGGACAAACGAAACCGTAAAAACGTTACTTCCCTACGGATCTGTGATCAACTATTACGGATACGTAAAGCCAGGACAAGCGCCGGACGGTTTAGTCGATGGAAACAAAAAAGCATACTATCTCTATGTTTGGATTCCTGCCGTAATCGCTGAAATGGGAGTTCGTATGATTTCCCCAACAGGCGAAATCGGTGAACCAGGCGACGGAGACTTAGTAAGCGACGCTTTCAAAGCGGCTACCCCAGAAGAAAAATCAATGCCACATTGGTTTGATACTTGGATCCGTGTAGAAAGAATGTCGGCGATTATGCCT…
sample_87	CTCTTTGCAAGCATTACCGCTTGTGGTGCTTTCGGTGGTCTGCCAAGCCTAAAAAGCTCTTTTGTTCTGAGCGAGGACACAATCCCAGGGACAAACGAAACCGTAAAAACGTTACTTCCCTACGGATCTGTGATCAACTATTACGGATACGTAAAGCCAGGACAAGCGCCGGACGGTTTAGTCGATGGAAACAAAAAAGCATACTATCTCTATGTTTGGATTCCTGCCGTAATCGCTGAAATGGGAGTTCGTATGATTTCCCCAACAGGCGAAATCGGTGAACCAGGCGACGGAGACTTAGTAAGCGACGCTTTCAAAGCGGCTACCCCAGAAGAAAAATCAATGCCACATTGGTTTGATACTTGGATCCGTGTAGAAAGAATGTCGGCGATTATGCCT…
sample_88	CTCTTTGCAAGCATTACCGCTTGTGGTGCTTTCGGTGGTCTGCCAAGCCTAAAAAGCTCTTTTGTTCTGAGCGAGGACACAATCCCAGGGACAAACGAAACCGTAAAAACGTTACTTCCCTACGGATCTGTGATCAACTATTACGGATACGTAAAGCCAGGACAAGCGCCGGACGGTTTAGTCGATGGAAACAAAAAAGCATACTATCTCTATGTTTGGATTCCTGCCGTAATCGCTGAAATGGGAGTTCGTATGATTTCCCCAACAGGCGAAATCGGTGAACCAGGCGACGGAGACTTAGTAAGCGACGCTTTCAAAGCGGCTACCCCAGAAGAAAAATCAATGCCACATTGGTTTGATACTTGGATCCGTGTAGAAAGAATGTCGGCGATTATGCCT…
sample_97	CTCTTTGCAAGCATTACCGCTTGTGGTGCGTTCGGTGGTTTGCCAAGCCTTAAAAGCTCTTTTGTTCTGAGCGAGAGCACAGTTCCAGGAACAAACGAAACCGTAAAAACGTTCCTTCCCTATGGATCTGTGATCAACTATTACGGATATGTAAAGCCAGGACAAGCGCCGGACGGTTTAGTCGACGGAAACAAAAAAGCATACTATCTCTATGTTTGGATCCCAGCTGTAATCGCTGAAATGGGAGTTCGTATGATTTCCCCAACAGGCGAAATCGGGGAACCAGGCGACGGAGACTTAGTAAGCGACGCTTTCAAAGCGGCAACCCCGGAAGAAAAATCAATGCCACATTGGTTTGATACCTGGATCCGTGTAGAAAGAATGTCGGCGATTATGCCT…
sample_107	CTCTTTGCAAGCATTACCGCTTGTGGTGCTTTCGGTGGTCTGCCAAGCCTAAAAAGCTCTTTTGTTCTGAGCGAGGACACAATCCCAGGGACAAACGAAACCGTAAAAACGTTACTTCCCTACGGATCTGTGATCAACTATTACGGATACGTAAAGCCAGGACAAGCGCCGGACGGTTTAGTCGATGGAAACAAAAAAGCATACTATCTCTATGTTTGGATTCCTGCCGTAATCGCTGAAATGGGAGTTCGTATGATTTCCCCAACAGGCGAAATCGGTGAACCAGGCGACGGAGACTTAGTAAGCGACGCTTTCAAAGCGGCTACCCCAGAAGAAAAATCAATGCCACATTGGTTTGATACTTGGATCCGTGTAGAAAGAATGTCGGCGATTATGCCT…
sample_110	CTCTTTGCAAGCATTACCGCTTGTGGTGCTTTCGGTGGTCTGCCAAGCCTTAAAAGCTCTTTTGTTCTGAGCGAGGACACAATCCCAGGGACAAACGAAACCGTAAAAACGTTACTTCCCTACGGATCTGTGATCAACTATTACGGATACGTAAAGCCAGGACAAGCGCCGGACGGTTTAGTCGATGGAAACAAAAAAGCATACTATCTCTATGTTTGGATTCCTGCCGTAATCGCTGAAATGGGAGTTCGTATGATTTCCCCAACAGGCGAAATCGGTGAACCAGGCGACGGAGACTTAGTAAGCGACGCTTTCAAAGCGGCTACCCCAGAAGAAAAATCAATGCCACATTGGTTTGATACTTGGATCCGTGTAGAAAGAATGTCGGCGATTATGCCT…
sample_111	CTCTTTGCAAGCATTACCGCTTGTGGTGCTTTCGGTGGTCTGCCAAGCCTAAAAAGCTCTTTTGTTCTGAGCGAGGACACAATCCCAGGGACAAACGAAACCGTAAAAACGTTACTTCCCTACGGATCTGTGATCAACTATTACGGATACGTAAAGCCAGGACAAGCGCCGGACGGTTTAGTCGATGGAAACAAAAAAGCATACTATCTCTATGTTTGGATTCCTGCCGTAATCGCTGAAATGGGAGTTCGTATGATTTCCCCAACAGGCGAAATCGGTGAACCAGGCGACGGAGACTTAGTAAGCGACGCTTTCAAAGCGGCTACCCCAGAAGAAAAATCAATGCCACATTGGTTTGATACTTGGATCCGTGTAGAAAGAATGTCGGCGATTATGCCT…
sample_112	CTCTTTGCAAGCATTACCGCTTGTGGTGCTTTCGGTGGTCTGCCAAGCCTAAAAAGCTCTTTTGTTCTGAGCGAGGACACAATCCCAGGGACAAACGAAACCGTAAAAACGTTACTTCCCTACGGATCTGTGATCAACTATTACGGATACGTAAAGCCAGGACAAGCGCCGGACGGTTTAGTCGATGGAAACAAAAAAGCATACTATCTCTATGTTTGGATTCCTGCCGTAATCGCTGAAATGGGAGTTCGTATGATTTCCCCAACAGGCGAAATCGGTGAACCAGGCGACGGAGACTTAGTAAGCGACGCTTTCAAAGCGGCTACCCCAGAAGAAAAATCAATGCCACATTGGTTTGATACTTGGATCCGTGTAGAAAGAATGTCGGCGATTATGCCT…
sample_116	CTCTTTGCAAGCATTACCGCTTGTGGTGCTTTCGGTGGTCTGCCAAGCCTAAAAAGCTCTTTTGTTCTGAGCGAGGACACAATCCCAGGGACAAACGAAACCGTAAAAACGTTACTTCCCTACGGATCTGTGATCAACTATTACGGATACGTAAAGCCAGGACAAGCGCCGGACGGTTTAGTCGATGGAAACAAAAAAGCATACTATCTCTATGTTTGGATTCCTGCCGTAATCGCTGAAATGGGAGTTCGTATGATTTCCCCAACAGGCGAAATCGGTGAACCAGGCGACGGAGACTTAGTAAGCGACGCTTTCAAAGCGGCTACCCCAGAAGAAAAATCAATGCCACATTGGTTTGATACTTGGATCCGTGTAGAAAGAATGTCGGCGATTATGCCT…
sample_117	CTCTTTGCAAGCATTACCGCTTGTGGTGCTTTCGGTGGTCTGCCAAGCCTAAAAAGCTCTTTTGTTCTGAGCGAGGACACAATCCCAGGGACAAACGAAACCGTAAAAACGTTACTTCCCTACGGATCTGTGATCAACTATTACGGATACGTAAAGCCAGGACAAGCGCCGGACGGTTTAGTCGATGGAAACAAAAAAGCATACTATCTCTATGTTTGGATTCCTGCCGTAATCGCTGAAATGGGAGTTCGTATGATTTCCCCAACAGGCGAAATCGGTGAACCAGGCGACGGAGACTTAGTAAGCGACGCTTTCAAAGCGGCTACCCCAGAAGAAAAATCAATGCCACATTGGTTTGATACTTGGATCCGTGTAGAAAGAATGTCGGCGATTATGCCT…
sample_118	CTCTTTGCAAGCATTACCGCTTGTGGTGCTTTCGGTGGTCTGCCAAGCCTAAAAAGCTCTTTTGTTCTGAGCGAGGACACAATCCCAGGGACAAACGAAACCGTAAAAACGTTACTTCCCTACGGATCTGTGATCAACTATTACGGATACGTAAAGCCAGGACAAGCGCCGGACGGTTTAGTCGATGGAAACAAAAAAGCATACTATCTCTATGTTTGGATTCCTCCCGTAATCGCTGAAATGGGAGTTCGTATGATTTCCCCAACAGGCGAAATCGGTGAACCAGGCGACGGAGACTTAGTAAGCGACGCTTTCAAAGCGGCTACCCCAGAAGAAAAATCAATGCCACATTGGTTTGATACTTGGATCCGTGTAGAAAGAATGTCGGCGATTATGCCT…
sample_119	CTCTTTGCAAGCATTACCGCTTGTGGTGCTTTCGGTGGTCTGCCAAGCCTAAAAAGCTCTTTTGTTCTGAGCGAGGACACAATCCCAGGGACAAACGAAACCGTAAAAACGTTACTTCCCTACGGATCTGTGATCAACTATTACGGATACGTAAAGGCAGGACAAGCGCCGGACGGTTTAGTCGATGGAAACAAAAAAGCATACTATCTCTATGTTTGGATTCCTGCCGTAATCGCTGAAATGGGAGTTCGTATGATTTCCCCAACAGGCGAAATCGGTGAACCAGGGGACGGAGACTTAGTAAGCGACGCTTTCAAAGCGGCTACCCCAGAAGAAAAATCAATGCCACATTGGTTTGATACTTGGATCCGTGTAGAAAGAATGTCGGCGATTATGCCT…
